# Supplementary material for: Synthesis and Structure of the Bis- and Tris-Polyhedral Hybrid Carboranoclathrochelates with Functionalizing Biorelevant Substituents—The Derivatives of Propargylamine Iron(II) Clathrochelates with Terminal Triple C≡C Bond(s)
Source: Molecules. 2021 Jun 14;26(12):3635. doi: 10.3390/molecules26123635 (PMC8232327; doi:10.3390/molecules26123635)
Supplement: Supplementary file 1 [file molecules-26-03635-s001.zip]

Archive with 1 entries (1 files):
- molecules-1248311-supplementary.pdf
